# Supplementary material for: Pathway-centric visualization of cell-cell communication in single-cell transcriptomics data
Source: NPJ Syst Biol Appl. 2026 Jun 20;12:89. doi: 10.1038/s41540-026-00768-2 (PMC13283212; doi:10.1038/s41540-026-00768-2)
Supplement: Supplementary file 2 — Supplementary data [file 41540_2026_768_MOESM2_ESM.zip]

Archive with 18 entries (17 files):
- Supplementary_Data/
- __MACOSX/._Supplementary_Data
- Supplementary_Data/Supplementary_Reference_3.html
- __MACOSX/Supplementary_Data/._Supplementary_Reference_3.html
- Supplementary_Data/Supplementary_Reference_2.html
- __MACOSX/Supplementary_Data/._Supplementary_Reference_2.html
- Supplementary_Data/Supplementary_Reference_5.html
- __MACOSX/Supplementary_Data/._Supplementary_Reference_5.html
- Supplementary_Data/Supplementary_Reference_4.html
- __MACOSX/Supplementary_Data/._Supplementary_Reference_4.html
- Supplementary_Data/Supplementary_Reference_8.html
- __MACOSX/Supplementary_Data/._Supplementary_Reference_8.html
- Supplementary_Data/Supplementary_Reference_7.html
- __MACOSX/Supplementary_Data/._Supplementary_Reference_7.html
- Supplementary_Data/Supplementary_Reference_6.html
- __MACOSX/Supplementary_Data/._Supplementary_Reference_6.html
- Supplementary_Data/Supplementary_Reference_1.html
- __MACOSX/Supplementary_Data/._Supplementary_Reference_1.html
